# Supplementary material for: Deep Learning Prediction of TERT Promoter Mutation Status in Thyroid Cancer Using Histologic Images
Source: Medicina (Kaunas). 2023 Mar 9;59(3):536. doi: 10.3390/medicina59030536 (PMC10055833; doi:10.3390/medicina59030536)
Supplement: Supplementary file 1 [file medicina-59-00536-s001.zip]

Archive with 1 entries (1 files):
- medicina-2136733-supplementary.xlsx
