# Supplementary material for: Deep Learning Prediction of TERT Promoter Mutation Status in Thyroid Cancer Using Histologic Images
Source: Medicina (Kaunas). 2023 Mar 9;59(3):536. doi: 10.3390/medicina59030536 (PMC10055833; doi:10.3390/medicina59030536)
Supplement: Supplementary file 1 [file medicina-59-00536-s001.zip › medicina-2136733-supplementary.xlsx]

## Sheet: Table S1
Table S1. Clinicopathologic characteristics of patient cohort
No	TERT promoter hotspot mutation (C228T or C250T)	Age	Gender	Size (cm)	Stage	Histologic diagnosis
1	Negative	22	F	3.5	I	Papillary carcinoma
2	Negative	57	F	7.7	III	Poorly differentiated thyroid carcinoma
3	Negative	38	F	5.3	II	Poorly differentiated thyroid carcinoma
4	Negative	41	F	2.3	I	Papillary carcinoma
5	Negative	30	F	0.7	I	Papillary carcinoma
6	Negative	43	F	0.5	I	Papillary carcinoma
7	Negative	38	F	0.9	I	Follicular carcinoma
8	Negative	28	F	1.9	I	Papillary carcinoma
9	Negative	71	M	3.3	IVB	Papillary carcinoma
10	Negative	41	M	2.1	I	Follicular carcinoma
11	Negative	56	M	1.4	II	Papillary carcinoma
12	Negative	24	M	3.2	I	Papillary carcinoma
13	Positive	72	F	3.1	IVA	Anaplastic thyroid carcinoma
14	Positive	63	F	5.6	IVB	Follicular carcinoma
15	Positive	53	F	4.7	II	Follicular carcinoma
16	Positive	66	F	3.3	IVB	Papillary carcinoma
17	Positive	40	F	7.5	II	Poorly differentiated thyroid carcinoma
18	Positive	79	F	6.5	IVC	Anaplastic carcinoma
19	Positive	67	F	2.4	IVB	Papillary carcinoma
20	Positive	71	F	6.5	IVB	Anaplastic thyroid carcinoma
21	Positive	67	M	5	IVA	Anaplastic thyroid carcinoma
22	Positive	59	M	6	IVB	Follicular carcinoma
23	Positive	51	M	2	II	Papillary carcinoma
24	Positive	51	M	1.8	II	Papillary carcinoma
25	Positive	56	M	2.8	II	Papillary carcinoma

## Sheet: Table S2
Table S2. Detailed results of Figure 7
Table S2-A. Tumor classification results on DenseNet161 model.
		CV1				CV2				CV3				CV4				CV5
		precision	recall	f1-score		precision	recall	f1-score		precision	recall	f1-score		precision	recall	f1-score		precision	recall	f1-score
NORM	negative	0.82	0.76	0.79		0.82	0.89	0.86		0.82	0.64	0.72		0.68	0.79	0.73		0.81	1	0.9
	positive	0.62	0.71	0.67		0.63	0.49	0.55		0.7	0.85	0.77		0.95	0.91	0.93		0.99	0.66	0.8
	accuracy			0.74				0.78				0.74				0.89				0.86
	AUC score			0.74				0.69				0.75				0.85				0.83
HEDL	negative	0.96	0.97	0.96		0.92	0.87	0.89		0.85	0.72	0.78		0.77	0.47	0.59		0.86	0.99	0.92
	positive	0.94	0.92	0.93		0.69	0.81	0.75		0.75	0.87	0.81		0.88	0.97	0.92		0.97	0.77	0.86
	accuracy			0.95				0.85				0.79				0.87				0.9
	AUC score			0.95				0.84				0.8				0.72				0.88
HEDS	negative	0.99	0.84	0.91		0.97	0.92	0.95		0.93	0.73	0.82		0.54	0.45	0.49		0.93	0.98	0.96
	positive	0.78	0.99	0.87		0.81	0.93	0.87		0.78	0.94	0.85		0.87	0.91	0.89		0.97	0.9	0.93
	accuracy			0.9				0.92				0.84				0.82				0.95
	AUC score			0.92				0.93				0.84				0.68				0.94
HSVL	negative	0.85	0.96	0.9		0.86	0.92	0.89		0.81	0.77	0.79		0.73	0.91	0.81		0.91	0.98	0.94
	positive	0.9	0.7	0.79		0.74	0.61	0.67		0.78	0.81	0.79		0.98	0.92	0.95		0.96	0.85	0.91
	accuracy			0.86				0.84				0.79				0.92				0.93
	AUC score			0.83				0.77				0.79				0.91				0.92
HSVS	negative	0.98	0.87	0.92		0.97	0.87	0.92		0.87	0.7	0.77		0.86	0.85	0.86		0.98	0.92	0.94
	positive	0.81	0.97	0.88		0.73	0.93	0.82		0.74	0.9	0.81		0.96	0.97	0.97		0.88	0.97	0.92
	accuracy			0.91				0.89				0.79				0.94				0.94
	AUC score			0.92				0.9				0.8				0.91				0.94
Table S2-B. Tumor classification results on VGG16 model.
		CV1				CV2				CV3				CV4				CV5
		precision	recall	f1-score		precision	recall	f1-score		precision	recall	f1-score		precision	recall	f1-score		precision	recall	f1-score
NORM	negative	0.91	0.95	0.93		0.83	0.97	0.9		0.72	0.85	0.78		0.52	0.94	0.67		0.72	1	0.83
	positive	0.9	0.83	0.87		0.87	0.48	0.62		0.81	0.66	0.73		0.98	0.79	0.87		1	0.41	0.58
	accuracy			0.91				0.84				0.75				0.82				0.76
	AUC score			0.89				0.73				0.75				0.86				0.71
HEDL	negative	0.96	0.99	0.97		0.88	0.96	0.92		0.76	0.87	0.81		0.73	0.84	0.78		0.74	1	0.85
	positive	0.97	0.93	0.95		0.86	0.66	0.75		0.84	0.72	0.78		0.96	0.93	0.94		1	0.48	0.65
	accuracy			0.97				0.88				0.8				0.91				0.79
	AUC score			0.96				0.81				0.79				0.88				0.74
HEDS	negative	0.99	0.97	0.98		0.97	0.94	0.95		0.86	0.81	0.83		0.61	0.98	0.75		0.78	1	0.88
	positive	0.94	0.98	0.96		0.84	0.92	0.88		0.82	0.86	0.84		1	0.85	0.92		1	0.58	0.73
	accuracy			0.97				0.93				0.84				0.87				0.83
	AUC score			0.97				0.93				0.84				0.92				0.79
HSVL	negative	0.89	1	0.94		0.9	0.97	0.93		0.68	0.9	0.78		0.53	0.96	0.69		0.71	1	0.83
	positive	0.99	0.78	0.88		0.89	0.7	0.78		0.85	0.57	0.68		0.99	0.79	0.88		1	0.39	0.57
	accuracy			0.92				0.9				0.74				0.83				0.76
	AUC score			0.89				0.83				0.74				0.88				0.7
HSVS	negative	0.94	0.97	0.96		0.95	0.95	0.95		0.7	0.87	0.77		0.8	0.93	0.86		0.79	0.94	0.86
	positive	0.95	0.9	0.92		0.87	0.87	0.87		0.82	0.61	0.7		0.98	0.94	0.96		0.87	0.64	0.74
	accuracy			0.95				0.93				0.74				0.94				0.82
	AUC score			0.94				0.91				0.74				0.94				0.79
Table S2-C. Tumor classification results on EfficientNet_b4 model.
		CV1				CV2				CV3				CV4				CV5
		precision	recall	f1-score		precision	recall	f1-score		precision	recall	f1-score		precision	recall	f1-score		precision	recall	f1-score
NORM	negative	0.94	0.91	0.92		0.98	0.7	0.82		0.9	0.69	0.78		0.84	0.7	0.76		0.73	1	0.84
	positive	0.84	0.89	0.87		0.55	0.96	0.7		0.75	0.92	0.82		0.93	0.97	0.95		0.99	0.45	0.61
	accuracy			0.9				0.77				0.81				0.91				0.77
	AUC score			0.9				0.83				0.81				0.83				0.72
HEDL	negative	0.97	0.88	0.92		0.92	0.9	0.91		0.93	0.71	0.81		0.83	0.49	0.61		0.8	1	0.88
	positive	0.82	0.95	0.88		0.75	0.8	0.77		0.77	0.95	0.85		0.89	0.98	0.93		0.99	0.62	0.76
	accuracy			0.9				0.87				0.83				0.88				0.84
	AUC score			0.91				0.85				0.83				0.73				0.81
HEDS	negative	0.99	0.8	0.88		0.94	0.9	0.92		0.91	0.76	0.83		0.92	0.41	0.57		0.93	0.94	0.94
	positive	0.73	0.99	0.84		0.75	0.84	0.79		0.79	0.92	0.85		0.87	0.99	0.93		0.91	0.9	0.9
	accuracy			0.87				0.88				0.84				0.88				0.92
	AUC score			0.89				0.87				0.84				0.7				0.92
HSVL	negative	0.99	0.93	0.96		0.99	0.85	0.91		0.86	0.74	0.8		0.8	0.79	0.79		0.77	1	0.87
	positive	0.88	0.99	0.93		0.71	0.97	0.82		0.77	0.88	0.82		0.95	0.95	0.95		0.99	0.56	0.72
	accuracy			0.95				0.88				0.81				0.92				0.82
	AUC score			0.96				0.91				0.81				0.87				0.78
HSVS	negative	0.98	0.87	0.92		0.98	0.63	0.77		0.92	0.76	0.83		0.87	0.73	0.8		0.91	0.94	0.93
	positive	0.81	0.97	0.88		0.49	0.97	0.65		0.79	0.93	0.86		0.94	0.97	0.95		0.91	0.87	0.88
	accuracy			0.91				0.72				0.85				0.93				0.91
	AUC score			0.92				0.8				0.85				0.85				0.9
